# Supplementary material for: Selective effect of static stretching, concentric contractions, and a balance task on ankle force sense
Source: PLoS One. 2019 Jan 17;14(1):e0210881. doi: 10.1371/journal.pone.0210881 (PMC6336294; doi:10.1371/journal.pone.0210881)
Supplement: S1 File — (XLSX) [file pone.0210881.s001.xlsx]

## Sheet: PF10%
PF 10% Absolute error (Nm)
Subjects	AE_PRE_CONTROL	AE_POST_CONTROL	AE_PRE_STRETCHING	AE_POST_STRETCHING	AE_PRE_CONCENTRIC	AE_POST_CONCENTRIC	AE_PRE_BALANCE	AE_POST_BALANCE
1	2.521	2.1716	1.3596	3.26	1.5597	2.4735	2.4614	3.3175
2	2.1461	2.4693	1.5834	0.6462	2.0382	2.0336	0.4767	1.9396
3	4.9831	3.4844	2.9732	4.58	1.7562	3.2002	3.278	0.7211
4	2.2746	0.6573	0.3299	1.2353	1.1178	2.3319	2.4173	1.009
5	1.5515	1.28866	3.485	2.8124	1.9193	1.2362	0.964	1.4318
6	1.6156	1.876	1.4461	0.9244	3.8105	3.292	1.5341	1.6182
7	2.9075	3.364	2.6851	0.8181	2.9337	3.1977	0.8477	1.5798
8	2.1232	2.2192	2.4366	3.5458	3.4888	1.7692	3.5136	3.6535
9	2.0552	1.6258	3.9425	5.1336	1.8201	4.2969	1.8311	3.4428
10	0.4906	0.6652	2.2622	6.8983	1.2695	1.4695	1.2552	1.7327
11	3.6528	4.5737	1.632	2.8437	2.9236	3.1242	1.5522	1.5628
12	2.7756	2.1366	3.7753	1.3526	4.0208	2.4428	1.5641	1.4798
13	0.5105	0.8412	0.4306	0.8779	1.1166	0.3631	0.6575	0.6732
14	2.6106	2.5563	1.4411	1.1387	1.8544	2.5677	2.606	3.2522
15	2.4172	1.4024	1.9744	1.0291	0.8613	1.2343	0.8249	0.5891
16	2.203	2.3457	1.6735	3.5304	1.0738	1.0438	0.7027	1.4221
17	1.7699	1.8367	2.313	4.7534	1.8077	1.0627	0.788	0.8752

## Sheet: PF30%
PF 30% Absolute error (Nm)
Subjects	AE_PRE_CONTROL	AE_POST_CONTROL	AE_PRE_STRETCHING	AE_POST_STRETCHING	AE_PRE_CONCENTRIC	AE_POST_CONCENTRIC	AE_PRE_BALANCE	AE_POST_BALANCE
1	1.7092	1.2345	0.9054	2.0701	5.9147	5.2155	3.8031	1.3907
2	2.0442	2.4956	2.5753	4.7926	1.6233	1.7604	0.4394	1.1022
3	2.1127	3.161	2.3227	6.0273	1.3238	3.1847	3.5616	1.5092
4	2.0136	1.6367	0.8466	0.5289	2.4083	3.235	2.1716	3.9941
5	2.043	1.3202	2.2049	6.3411	1.6121	1.5611	1.9013	2.0933
6	2.6592	1.9166	2.6702	3.2558	1.5591	4.3915	2.2397	1.3671
7	1.2657	0.6655	1.327	2.2641	1.2213	0.8276	0.9266	1.9788
8	1.19182	1.5421	2.7354	4.6859	1.0193	3.2219	1.0875	0.9877
9	3.2174	3.8635	1.5982	2.7838	6.3159	2.5004	1.3131	1.0043
10	3.0725	3.3835	3.6126	1.1572	1.5075	1.2545	3.7159	1.2197
11	2.2367	1.61	2.8761	0.89	2.7449	1.5371	2.0884	3.6372
12	3.7306	3.9536	2.8564	1.1497	1.5536	2.4079	2.0531	1.8373
13	1.815	1.2084	0.8137	1.1766	1.8674	1.4335	1.108	1.9844
14	1.7481	2.4724	2.7674	3.1423	1.8979	1.4759	1.6827	1.4531
15	0.996	1.415	1.5432	1.6261	0.9336	1.1139	0.4097	1.6954
16	1.4516	1.9061	0.5842	4.7428	0.6025	0.3665	2.2188	1.3282
17	1.9348	2.276	1.3811	1.978	3.9061	3.5648	2.8251	3.5628

## Sheet: DF10%
DF 10% Absolute error (Nm)
Subjects	AE_PRE_CONTROL	AE_POST_CONTROL	AE_PRE_STRETCHING	AE_POST_STRETCHING	AE_PRE_CONCENTRIC	AE_POST_CONCENTRIC	AE_PRE_BALANCE	AE_POST_BALANCE
1	0.6681	0.7999	0.3842	0.9435	1.0431	0.9611	1.3984	1.4058
2	0.7752	0.6667	0.7745	0.7617	0.6238	1.1533	0.7462	1.3169
3	0.5582	0.5777	1.8761	1.9286	1.1284	1.943	1.4323	1.3727
4	0.9259	1.2069	0.5301	0.4216	0.9564	1.0141	0.5701	0.6315
5	1.1959	1.0413	0.953	1.103	1.2993	0.8491	0.4347	1.2398
6	0.95069	1.2923	1.0834	0.6643	0.5526	0.6873	1.2109	1.0975
7	0.4567	0.4472	0.9892	1.2018	1.1962	0.8891	0.7458	1.1108
8	1.7428	1.7408	1.5259	2.8862	1.8917	2.0725	1.5534	2.1027
9	0.6553	0.2739	0.76	1.9132	1.1109	1.0786	0.3421	0.6623
10	0.6974	0.6227	0.6459	1.3303	0.389	0.9075	0.5377	0.6593
11	0.7683	0.5159	0.9292	0.7075	0.8848	0.9353	0.4668	0.6819
12	0.4243	0.4288	0.2413	0.8693	0.5801	0.5838	1.3401	0.4619
13	0.1835	0.1497	0.2938	1.0509	0.4528	0.4123	0.424	0.6129
14	0.3498	0.3331	1.7931	1.6369	0.7487	0.3677	0.3505	0.6431
15	0.2406	0.1972	0.2071	0.4144	0.5946	0.376	0.628	0.3701
16	0.8178	0.5333	0.4166	0.7759	0.3895	1.5663	1.1556	0.6924
17	0.4733	0.3328	0.3628	1.2776	0.2165	0.6509	1.1474	0.9368

## Sheet: DF30%
DF 30% Absolute error (Nm)
Subjects	AE_PRE_CONTROL	AE_POST_CONTROL	AE_PRE_STRETCHING	AE_POST_STRETCHING	AE_PRE_CONCENTRIC	AE_POST_CONCENTRIC	AE_PRE_BALANCE	AE_POST_BALANCE
1	0.8991	1.4438	1.4042	0.6368	0.1637	0.2849	0.7026	1.0035
2	2.3817	3.0213	1.2219	1.1518	0.484	0.6125	0.9518	0.3169
3	1.2946	0.8047	3.0187	2.2158	2.0162	1.2379	0.8809	1.4947
4	1.0004	0.9936	0.7092	4.1416	0.4834	0.9477	1.0158	0.3707
5	0.2027	0.3235	0.8559	0.7311	0.6951	0.8448	1.3681	0.9437
6	1.5737	0.7551	1.5573	2.12	0.5391	1.2757	0.9573	1.6417
7	0.8323	0.56	0.8755	1.4258	1.9848	2.6696	1.2248	0.4521
8	0.9755	1.2352	1.305	2.4755	0.9843	1.3531	0.5311	1.6392
9	1.0047	1.0003	1.0882	1.0409	0.7677	1.3557	0.9641	1.4787
10	0.7271	0.682	0.7037	0.7723	1.1312	0.4699	1.791	1.9511
11	1.107	0.992	1.1776	1.1753	0.6605	1.6298	0.5642	0.7583
12	0.4528	0.3598	1.4264	1.1545	1.2883	0.5247	0.8061	0.4308
13	0.2361	0.1707	0.6419	0.5429	0.2775	0.409	0.1724	0.5791
14	0.9089	0.7084	1.542	0.9674	0.5311	1.3786	0.0533	0.0571
15	0.386	0.2782	0.6498	0.3564	0.5093	0.2927	0.1655	0.6744
16	0.6124	0.451	1.003	0.729	1.0374	1.1582	1.5657	0.8487
17	0.4861	0.6774	1.5105	1.0756	1.1553	1.4819	0.5701	0.3442

## Sheet: PF-SUM
PF-SUM Absolute error (Nm)
Subjects	AE_PRE_CONTROL	AE_POST_CONTROL	AE_PRE_STRETCHING	AE_POST_STRETCHING	AE_PRE_CONCENTRIC	AE_POST_CONCENTRIC	AE_PRE_BALANCE	AE_POST_BALANCE
1	4.2302	3.4061	2.26	5.33	7.4744	7.689	6.2645	4.7082
2	4.1903	4.9649	4.16	5.44	3.6615	3.794	0.9161	3.0418
3	7.0958	6.6454	5.3	10.61	3.08	6.3849	6.8396	2.2303
4	4.2882	2.294	1.18	1.76	3.5261	5.5669	4.5889	5.0031
5	3.5945	2.60886	5.69	9.15	3.5314	2.7973	2.8653	3.5251
6	4.2748	3.7926	4.12	4.18	5.3696	7.6835	3.7738	2.9853
7	4.1732	4.0295	4.01	3.08	4.155	4.0253	1.7743	3.5586
8	3.31502	3.7613	5.17	8.23	4.5081	4.9911	4.6011	4.6412
9	5.2726	5.4893	5.54	7.92	8.136	6.7973	3.1442	4.4471
10	3.5631	4.0487	5.87	8.06	2.777	2.724	4.9711	2.9524
11	5.8895	6.1837	4.51	3.73	5.6685	4.6613	3.6406	5.2
12	6.5062	6.0902	6.63	2.5	5.5744	4.8507	3.6172	3.3171
13	2.3255	2.0496	1.24	2.05	2.984	1.7966	1.7655	2.6576
14	4.3587	5.0287	4.21	4.28	3.7523	4.0436	4.2887	4.7053
15	3.4132	2.8174	3.52	2.66	1.7949	2.3482	1.2346	2.2845
16	3.6546	4.2518	2.26	8.27	1.6763	1.4103	2.5215	2.7503
17	3.7047	4.1127	3.69	6.73	5.7138	4.6275	3.6131	4.438

## Sheet: DF-SUM
DF-SUM Absolute error (Nm)
Subjects	AE_PRE_CONTROL	AE_POST_CONTROL	AE_PRE_STRETCHING	AE_POST_STRETCHING	AE_PRE_CONCENTRIC	AE_POST_CONCENTRIC	AE_PRE_BALANCE	AE_POST_BALANCE
1	1.5672	2.2437	1.79	1.58	1.2068	1.246	2.101	2.4093
2	3.1569	3.688	2	1.91	1.1078	1.7658	1.698	1.6338
3	1.8528	1.3824	4.89	4.14	3.1446	3.1809	2.3132	2.8674
4	1.9263	2.2005	1.24	4.56	1.4398	1.9618	1.5859	1.0022
5	1.3986	1.3648	1.81	1.83	1.9944	1.6939	1.8028	2.1835
6	2.52439	2.0474	2.64	2.78	1.0917	1.963	2.1682	2.7392
7	1.289	1.0072	1.86	2.63	3.181	3.5587	1.9706	1.5629
8	2.7183	2.976	2.83	5.36	2.876	3.4256	2.0845	3.7419
9	1.66	1.2742	1.85	2.95	1.8786	2.4343	1.3062	2.141
10	1.4245	1.3047	1.35	2.1	1.5202	1.3774	2.3287	2.6104
11	1.8753	1.5079	2.11	1.88	1.5453	2.5651	1.031	1.4402
12	0.8771	0.7886	1.67	2.02	1.8684	1.1085	2.1462	0.8927
13	0.4196	0.3204	0.94	1.59	0.7303	0.8213	0.5964	1.192
14	1.2587	1.0415	3.34	2.6	1.2798	1.7463	0.4038	0.7002
15	0.6266	0.4754	0.86	0.77	1.1039	0.6687	0.7935	1.0445
16	1.4302	0.9843	1.42	1.5	1.4269	2.7245	2.7213	1.5411
17	0.9594	1.0102	1.87	2.35	1.3718	2.1328	1.7175	1.281

## Sheet: PF-DF-SUM
PF-DF-SUM Absolute error (Nm)
Subjects	AE_PRE_CONTROL	AE_POST_CONTROL	AE_PRE_STRETCHING	AE_POST_STRETCHING	AE_PRE_CONCENTRIC	AE_POST_CONCENTRIC	AE_PRE_BALANCE	AE_POST_BALANCE
1	5.7974	5.6498	4.0533	6.9104	8.6812	8.935	8.3655	7.1175
2	7.3472	8.6529	6.1551	7.3524	4.7693	5.5598	2.6141	4.6756
3	8.9486	8.0278	10.1907	14.7517	6.2246	9.5658	9.1528	5.0977
4	6.2145	4.4945	2.4159	6.3274	4.9659	7.5287	6.1748	6.0053
5	4.9931	3.97366	7.4988	10.9877	5.5258	4.4912	4.6681	5.7086
6	6.79919	5.84	6.7569	6.9644	6.4613	9.6465	5.942	5.7245
7	5.4622	5.0367	5.8769	5.7099	7.336	7.584	3.7449	5.1215
8	6.03332	6.7373	8.003	13.5932	7.3841	8.4167	6.6856	8.3831
9	6.9326	6.7635	7.3889	10.8714	10.0146	9.2316	4.4504	6.5881
10	4.9876	5.3534	7.2244	10.1581	4.2972	4.1014	7.2998	5.5628
11	7.7648	7.6916	6.615	5.6163	7.2138	7.2264	4.6716	6.6402
12	7.3833	6.8788	8.2995	4.5261	7.4428	5.9592	5.7634	4.2098
13	2.7451	2.37	2.1799	3.6484	3.7143	2.6179	2.3619	3.8496
14	5.6174	6.0702	7.5435	6.8852	5.0321	5.7899	4.6925	5.4055
15	4.0398	3.2928	4.3745	3.426	2.8988	3.0169	2.0281	3.329
16	5.0848	5.2361	3.6772	9.778	3.1032	4.1348	5.2428	4.2914
17	4.6641	5.1229	5.5674	9.0846	7.0856	6.7603	5.3306	5.719
